# Supplementary material for: Role of intercellular interactions on single cell and population level responses: considerations for multicellular bioreporter design
Source: Front Mol Biosci. 2025 Oct 13;12:1595363. doi: 10.3389/fmolb.2025.1595363 (PMC12554554; doi:10.3389/fmolb.2025.1595363)
Supplement: Supplementary file 1 [file Table1.xlsx]

## Sheet: 20 second simulation results
20 seconds	Average reporter concentration per cell (number of molecules)											Aggregate reporter concentration (number of molecules)
trial number	1 cell	10 cells	25 cells	50 cells	75 cells	100 cells						1 cell	10 cells	25 cells	50 cells	75 cells	100 cells
1	153	200	145.88	144.1	137.72	116.92						153	2000	3647	7205	10329	11692
2	203	200.6	175.12	150.72	112.48	119.24						203	2006	4378	7536	8436	11924
3	166	198.8	141.16	135.52	129.52	113.34						166	1988	3529	6776	9714	11334
4	150	177.5	163.32	133.18	127.8	113.23						150	1775	4083	6659	9585	11323
5	173	173.1	150.36	143.7	127.067	104.48						173	1731	3759	7185	9530	10448
6	125	172	159.68	138.36	122.693	118.17						125	1720	3992	6918	9202	11817
7	162	176.2	156.12	143.08	126.627	113.72						162	1762	3903	7154	9497	11372
8	116	178.7	137.48	156.76	124.547	116.21						116	1787	3437	7838	9341	11621
9	206	179.4	174.88	130.54	123.333	114.37						206	1794	4372	6527	9250	11437
10	207	178.2	148.32	135.1	131.387	112.97						207	1782	3708	6755	9854	11297
11	96	186.2	158.24	129.94	125.373	125.33						96	1862	3956	6497	9403	12533
12	197	168	158.96	145.04	121.373	117.33						197	1680	3974	7252	9103	11733
13	262	163.9	153.84	141.7	121.973	115.87						262	1639	3846	7085	9148	11587
14	199	174.2	151.8	137.24	126.213	120.83						199	1742	3795	6862	9466	12083
15	257	194.4	159.72	140.36	132.52	116.3						257	1944	3993	7018	9939	11630
16	146	182.5	167.72	140.64	125.68	110.18						146	1825	4193	7032	9426	11018
17	217	179.4	159.8	141.5	117.787	120.54						217	1794	3995	7075	8834	12054
18	241	184.3	159.4	128.82	126.293	118.21						241	1843	3985	6441	9472	11821
19	341	150.8	165.96	152.94	124.707	110.96						341	1508	4149	7647	9353	11096
20	207	185.8	155.56	151.7	133.2	105.76						207	1858	3889	7585	9990	10576
21	135	189.2	151.12	137.2	117.08	107.6						135	1892	3778	6860	8781	10760
22	216	162.1	154.96	137.3	120.333	114.64						216	1621	3874	6865	9025	11464
23	220	190	164.84	138.62	128.213	110.74						220	1900	4121	6931	9616	11074
24	176	180.2	157.68	144.12	117.933	114.75						176	1802	3942	7206	8845	11475
25	154	192.4	162.8	129.26	117.52	119.11						154	1924	4070	6463	8814	11911
26	211	148.4	157.56	149.02	120.827	106.2						211	1484	3939	7451	9062	10620
27	160	172	162.36	144.32	120.987	116.06						160	1720	4059	7216	9074	11606
28	143	185	147.52	141.1	124.813	117.01						143	1850	3688	7055	9361	11701
29	238	169.5	164.04	152.2	123.053	112.98						238	1695	4101	7610	9229	11298
30	146	181.7	156.88	141.74	121.067	121.98						146	1817	3922	7087	9080	12198
31	164	181.6	152.88	143	127.067	113.38						164	1816	3822	7150	9530	11338
32	178	175.6	168.56	135.22	126.907	115.66						178	1756	4214	6761	9518	11566
33	197	144.9	164.8	134.54	119.547	122.17						197	1449	4120	6727	8966	12217
34	247	163.6	148.12	138.6	127.8	116.94						247	1636	3703	6930	9585	11694
35	109	183.2	146.32	147	133.587	110.32						109	1832	3658	7350	10019	11032
36	125	172.7	163.04	147.16	127.747	107.07						125	1727	4076	7358	9581	10707
37	190	211.7	142.4	141.78	125	108.54						190	2117	3560	7089	9375	10854
38	130	174.5	161.08	134.76	129.427	112.38						130	1745	4027	6738	9707	11238
39	162	162.9	158.12	146.3	127.053	106.79						162	1629	3953	7315	9529	10679
40	205	176.8	162.28	150.64	128.747	120.19						205	1768	4057	7532	9656	12019
41	204	176.5	143.52	139.04	133.227	106.2						204	1765	3588	6952	9992	10620
42	117	164.7	144.36	144.56	121.8	114.2						117	1647	3609	7228	9135	11420
43	213	175.5	154.48	137.88	125.533	119.32						213	1755	3862	6894	9415	11932
44	199	161.1	154.88	142.3	119.187	118.28						199	1611	3872	7115	8939	11828
45	188	179.2	162.2	138.02	121.32	119.22						188	1792	4055	6901	9099	11922
46	180	181.6	160.88	151.3	132.08	108.24						180	1816	4022	7565	9906	10824
47	185	182.4	152.6	134.2	127.293	120.64						185	1824	3815	6710	9547	12064
48	198	178.5	175.28	142.24	119.907	114.28						198	1785	4382	7112	8993	11428
49	203	179.2	164.84	138.92	126.307	107.99						203	1792	4121	6946	9473	10799
50	208	191.3	159.84	134.92	130.867	108.48						208	1913	3996	6746	9815	10848
Cells	1	10	25	50	75	100					Cells	1	10	25	50	75	100
Average number of reporter proteins per cell	180.902	174.549	154.678	139.376	124.226	114.026					Aggregate reporter protein count	184.5	1743.73	3855.18	6920.78	9208.12	11208.5
Standard deviation	45.3405	12.9546	8.62838	6.54446	5.07841	5.05617					Standard deviation	45.3405	129.546	215.709	327.223	380.881	505.617
p value	N/A	0.322168	0.000113808	1.68049e-08	0	0					p value	N/A	0	0	0	0	0
p<0.05	N/A	FALSE	TRUE	TRUE	TRUE	TRUE					significant?	N/A	TRUE	TRUE	TRUE	TRUE	TRUE
Cells	Average number of reporter proteins per cell	Standard deviation									Cells	Aggregate reporter protein count	Standard deviation
1	180.902	45.3405									1	184.5	45.3405
10	174.549	12.9546									10	1743.73	129.546
25	154.678	8.62838									25	3855.18	215.709
50	139.376	6.54446									50	6920.78	327.223
75	124.226	5.07841									75	9208.12	380.881
100	114.026	5.05617									100	11208.5	505.617

## Sheet: 50 second simulation results
50 seconds	Average reporter concentration per cell (number of molecules)											Aggregate reporter concentration (number of molecules)
trial number	1 cell	10 cells	25 cells	50 cells	75 cells	100 cells						1 cell	10 cells	25 cells	50 cells	75 cells	100 cells
1	461	856.8	866.8	919.22	933	930.56						461	8568	21670	45961	69975	93056
2	845	845.1	928.36	922.92	927.52	916.96						845	8451	23209	46146	69564	91696
3	651	777.5	912.36	916.1	921.333	914.99						651	7775	22809	45805	69100	91499
4	810	750.9	876.84	918.02	919.747	946.04						810	7509	21921	45901	68981	94604
5	557	828	862.04	904.18	963.373	943.06						557	8280	21551	45209	72253	94306
6	514	742.1	938.84	922.96	944.173	911.51						514	7421	23471	46148	70813	91151
7	788	756.9	827.56	911.54	960.453	938.16						788	7569	20689	45577	72034	93816
8	532	771.4	905.92	940.8	924.72	936.12						532	7714	22648	47040	69354	93612
9	736	746.7	846.8	906.22	923.08	927.24						736	7467	21170	45311	69231	92724
10	568	798.6	861.64	924.7	940.427	919.11						568	7986	21541	46235	70532	91911
11	845	835.5	873.84	936.46	956.747	919.11						845	8355	21846	46823	71756	91911
12	607	753.8	913.4	926.72	932.573	919.54						607	7538	22835	46336	69943	91954
13	571	812.5	832.76	954.68	918.507	919.73						571	8125	20819	47734	68888	91973
14	644	769	921.36	928.58	923.027	951.37						644	7690	23034	46429	69227	95137
15	611	800.6	868.6	963.38	921.173	920.59						611	8006	21715	48169	69088	92059
16	606	827.8	887	927.32	968.507	929.37						606	8278	22175	46366	72638	92937
17	694	828.5	867.04	921.94	922.893	928.81						694	8285	21676	46097	69217	92881
18	594	770.5	889.84	929.28	920.813	961.88						594	7705	22246	46464	69061	96188
19	676	756.1	885.12	916.76	950.04	921.21						676	7561	22128	45838	71253	92121
20	732	803.6	907.12	969.92	929.96	937.87						732	8036	22678	48496	69747	93787
21	620	797.9	826.56	934.98	933.36	940.16						620	7979	20664	46749	70002	94016
22	659	852.8	850.16	900.24	950.453	960.98						659	8528	21254	45012	71284	96098
23	643	768.7	881.6	931.06	945.813	930.97						643	7687	22040	46553	70936	93097
24	632	781.1	856.4	929.66	920.053	931.41						632	7811	21410	46483	69004	93141
25	818	820.8	881.24	923.58	950.747	951.19						818	8208	22031	46179	71306	95119
26	748	814.2	872.28	915.84	935.587	954.4						748	8142	21807	45792	70169	95440
27	479	769.8	862.52	905.28	956.907	952.84						479	7698	21563	45264	71768	95284
28	483	824.2	939.24	932.22	942	925.83						483	8242	23481	46611	70650	92583
29	789	754.8	899.2	929.52	911.493	970.16						789	7548	22480	46476	68362	97016
30	684	790.5	950.84	894.06	939.493	982.32						684	7905	23771	44703	70462	98232
31	452	749.4	881	964.8	932.12	944.55						452	7494	22025	48240	69909	94455
32	419	755	937	933.26	950.093	917.43						419	7550	23425	46663	71257	91743
33	726	814.8	870.36	952.14	947.333	944.88						726	8148	21759	47607	71050	94488
34	586	830.9	902	932.88	947.493	937.19						586	8309	22550	46644	71062	93719
35	655	819.2	837.2	887.78	927.147	955.44						655	8192	20930	44389	69536	95544
36	697	829.5	889.72	939.56	936.347	942.94						697	8295	22243	46978	70226	94294
37	717	762	870.4	907.7	942.96	942.04						717	7620	21760	45385	70722	94204
38	662	806.6	866.96	921.4	940.107	927.37						662	8066	21674	46070	70508	92737
39	647	747.9	876.48	916.6	926.293	941.69						647	7479	21912	45830	69472	94169
40	688	733.3	896.92	938.76	943.44	947.17						688	7333	22423	46938	70758	94717
41	669	868.6	879.12	932.64	975.16	931.07						669	8686	21978	46632	73137	93107
42	541	810.1	825.96	951.3	917.08	944.76						541	8101	20649	47565	68781	94476
43	586	831.6	867.88	933.32	934.28	936.88						586	8316	21697	46666	70071	93688
44	820	769.8	925.4	893.32	931.68	915.93						820	7698	23135	44666	69876	91593
45	871	756.3	910.8	920.54	918.187	924						871	7563	22770	46027	68864	92400
46	785	757.1	848.88	941.6	935.067	917.2						785	7571	21222	47080	70130	91720
47	800	789.4	867.24	910.22	948.547	939.68						800	7894	21681	45511	71141	93968
48	622	740.2	871.16	905.52	925.107	938.4						622	7402	21779	45276	69383	93840
49	713	769.9	885.2	960.2	971.973	925.93						713	7699	22130	48010	72898	92593
50	599	811.5	880.28	930.94	920.933	931.71						599	8115	22007	46547	69070	93171
Number of cells	1	10	25	50	75	100					Number of cells	1	10	25	50	75	100
Average number of reporter protein molecules per cell	657.04	791.196	881.665	926.652	937.186	935.995					Aggregate number of reporter protein molecules	657.04	7911.96	22041.6	46332.6	70289	93599.5
Standard Deviation	110.922	35.6007	30.4978	18.4926	15.4607	15.335					Standard Deviation	110.922	356.007	762.446	924.632	1159.56	1533.5
p-value	N/A	0	0	0	0	0					p-value	N/A	0	0	0	0	0
p<0.05	TRUE	TRUE	TRUE	TRUE	TRUE	TRUE					p<0.05	TRUE	TRUE	TRUE	TRUE	TRUE	TRUE

## Sheet: Bioreporter results
Bioreporter	Sum				Mean
	1 cells	5 cells	10 cells		1 cells	5 cells	10 cells
Trial 1	32093	267267	617091		32093	53453.4	61709.1
Trial 2	34244	268486	613490		34244	53697.2	61349
Trial 3	36881	271876	615531		36881	54375.2	61553.1
Mean	34406	269210	615371		34406	53841.9	61537.1
Standard dev.	2398.11	2388.2	1805.85		2398.11	477.64	180.585
		1.43852e-08	9.15088e-10
Sum				average	standard dev		Mean				average	Standard dev
1 cell	32093	34244	36881	34406	2398.11			32093	34244	35881	34072.7	1899.8
5 cells	267267	268486	271876	269210	2388.2			53453.4	53697.2	54375.2	53841.9	477.64
10 cells	617091	613490	615531	615371	1805.85			61709.1	61349	61553.1	61537.1	180.585

## Sheet: 20s Simulation runtime
Runtime for 20 second simulations
Number of Cells	1	10	25	50	75	100
Average runtime per trial (seconds)	0.18	2.12	6.32	7.36	20.14	28.9

## Sheet: 50s Simulation runtime
Runtime for 50 second simulations
Number of Cells	1	10	25	50	75	100
Average runtime per trial (seconds)	0.66	10.48	56.98	107.56	292.47	331.26

## Sheet: Bioreporter runtime
Runtime for 50 second bioreporter system
Number of Cells	1	5	10
Average runtime per trial (seconds)	124.88	3803.87	10076.4
Number of Cells	Average runtime per trial (seconds)
1	124.88
5	3803.87
10	10076.4
